# Supplementary material for: Preliminary investigation and application of a modified objects memory test in perioperative cognitive evaluation
Source: Front Behav Neurosci. 2023 Mar 23;17:1042836. doi: 10.3389/fnbeh.2023.1042836 (PMC10076553; doi:10.3389/fnbeh.2023.1042836)
Supplement: Supplementary file 1 [file Table_1.XLSX]

## Sheet: 【SKT】
身份	年龄	年龄分段	性别	教育程度	职业	生活习惯	ASA分级	第1次学习	第2次学习	第3次学习	SKT即刻回忆	SKT延迟回忆	MMSE1	MMSE2	SKT即刻回忆-术后	SKT延迟回忆-术后
1	51	1	1	2	1	1	1	10	10	12	32	11	24	25	25	9
1	58	1	1	1	2	1	2	9	10	12	31	10	29	30	24	8
1	62	2	2	1	2	2	2	7	10	11	28	8	26	27	27	6
1	53	1	1	2	1	1	2	8	10	10	28	8	29	30	25	6
1	56	1	2	2	1	1	1	9	9	10	28	7	26	27	25	8
1	54	1	2	2	2	1	2	7	9	11	27	9	25	26	23	8
1	53	1	2	2	1	2	1	7	9	11	27	7	28	29	25	8
1	61	2	2	1	1	1	2	8	9	10	27	7	27	26	22	7
1	54	1	1	1	2	1	2	7	8	11	26	10	28	29	25	11
1	52	1	2	1	2	1	1	8	8	10	26	7	28	29	27	8
1	60	2	1	1	2	2	2	7	8	11	26	7	22	21	25	6
1	67	2	1	2	2	2	2	7	9	10	26	7	23	22	24	8
1	54	1	1	1	1	1	1	6	9	11	26	6	25	26	26	7
1	53	1	2	2	1	2	2	9	8	8	25	8	23	22	28	8
1	61	2	1	2	1	1	2	5	9	11	25	8	25	24	26	5
1	65	2	1	1	1	1	2	6	8	11	25	8	22	24	25	10
1	54	1	2	1	1	1	2	8	9	8	25	7	28	30	26	8
1	52	1	1	1	1	1	2	7	8	10	25	7	24	23	30	6
1	54	1	1	2	2	1	2	7	8	10	25	7	22	24	24	9
1	62	2	2	2	1	1	1	7	9	9	25	7	26	28	33	8
1	57	1	2	2	2	1	2	5	9	11	25	7	26	28	27	9
1	64	2	1	2	1	2	1	6	8	11	25	6	23	25	25	7
1	67	2	2	1	2	1	2	9	8	8	25	6	28	30	27	8
1	64	2	1	2	1	1	2	9	7	9	25	5	28	30	27	7
1	51	1	1	1	1	1	2	4	9	11	24	9	21	20	26	7
1	59	1	1	1	1	1	2	6	8	10	24	8	21	23	28	10
1	53	1	1	1	2	1	1	7	8	9	24	8	28	30	27	8
1	50	1	1	2	2	1	2	5	10	9	24	7	24	23	26	7
1	62	2	1	1	2	1	1	4	10	10	24	7	26	27	25	6
1	57	1	1	2	1	2	2	6	9	9	24	7	22	25	26	5
1	58	1	1	1	2	2	2	6	10	8	24	7	26	25	24	6
1	69	2	1	2	2	1	2	6	9	9	24	7	27	29	23	5
1	58	1	2	2	2	1	1	5	8	11	24	7	24	25	26	6
1	55	1	2	1	2	2	1	5	9	10	24	7	24	25	22	6
1	63	2	1	2	1	2	1	8	7	9	24	6	26	27	26	5
1	52	1	2	1	1	1	2	7	7	10	24	6	26	27	26	5
1	52	1	2	1	2	1	1	5	7	12	24	5	23	22	24	4
1	66	2	2	1	2	2	2	6	10	8	24	5	23	25	26	6
1	61	2	1	2	1	1	1	8	7	8	23	8	28	29	25	7
1	58	1	1	2	1	1	1	4	8	11	23	7	26	25	22	6
1	56	1	1	1	2	1	2	6	10	7	23	7	27	28	25	8
1	64	2	2	2	2	1	1	6	9	8	23	7	22	24	20	6
1	50	1	1	1	2	1	2	7	8	8	23	7	24	25	23	10
1	61	2	2	1	1	1	2	7	7	9	23	5	27	28	21	7
1	69	2	1	2	2	2	1	6	9	7	22	8	25	26	24	7
1	63	2	1	1	1	1	1	4	9	9	22	8	21	22	26	7
1	51	1	1	2	1	2	1	5	8	9	22	8	24	25	22	5
1	61	2	1	1	2	1	2	3	8	11	22	7	27	28	23	6
1	61	2	2	2	2	1	2	5	8	9	22	7	23	24	24	5
1	61	2	2	1	2	2	2	7	8	7	22	7	23	24	25	6
1	52	1	1	1	1	2	1	7	7	8	22	6	26	28	24	4
1	60	2	1	2	2	2	1	5	7	10	22	8	23	26	21	7
1	55	1	1	1	1	2	1	5	8	9	22	8	26	27	24	10
1	59	1	2	2	1	2	2	5	7	10	22	8	21	22	20	8
1	57	1	1	2	2	2	1	6	8	7	21	7	25	26	19	9
1	63	2	2	2	2	2	2	3	9	9	21	7	25	26	21	7
1	56	1	1	1	1	1	2	5	8	8	21	6	26	29	26	8
1	50	1	1	2	1	1	1	5	8	8	21	5	22	23	23	7
1	65	2	2	1	1	1	1	5	9	7	21	4	22	23	25	6
1	54	1	1	2	2	2	2	4	4	7	15	6	25	26	20	8
1	63	2	1	2	1	1	1	5	4	5	14	5	26	27	15	7
1	56	1	2	1	2	2	1	3	4	6	13	5	25	30	13	6
1	67	2	1	1	2	2	2	4	4	5	13	6	23	24	12	7
1	52	1	2	2	1	1	2	2	4	6	12	6	25	26	14	7
1	67	2	2	1	1	2	2	4	3	5	12	5	26	28	15	6
1	62	2	2	2	2	1	2	3	4	4	11	3	26	27	18	4
1	55	1	1	2	2	2	2	3	3	5	11	4	23	29	9	5
1	68	2	1	1	1	2	2	2	3	5	10	1	24	25	9	4
1	68	2	2	1	1	2	1	2	3	4	9	4	20	19	12	5
1	66	2	1	1	2	2	2	3	2	4	9	2	23	24	11	4
2	56	1	1	1	2	2	2	9	11	12	32	9	26	27	30	8
2	53	1	2	1	1	1	1	8	11	11	30	9	26	27	24	10
2	64	2	2	2	2	1	2	7	9	12	28	8	22	23	31	9
2	58	1	1	1	1	1	1	8	9	10	27	8	27	28	29	12
2	58	1	1	1	2	1	1	8	7	11	26	9	27	28	26	11
2	58	1	1	1	1	1	1	8	9	9	26	7	27	28	25	8
2	54	1	2	1	1	2	1	8	9	9	26	7	26	27	33	9
2	58	1	2	1	2	2	1	7	10	9	26	6	22	23	34	5
2	52	1	2	1	2	1	2	6	8	11	25	8	27	28	34	7
2	63	2	1	1	1	2	2	7	8	10	25	8	25	26	33	10
2	59	1	2	1	2	1	2	6	9	10	25	8	23	24	31	10
2	54	1	2	1	1	2	2	6	8	11	25	8	28	30	22	10
2	51	1	1	2	1	2	1	7	10	8	25	7	25	26	23	9
2	58	1	1	2	2	1	2	6	8	11	25	6	24	25	23	9
2	55	1	2	2	2	2	1	7	7	11	25	6	26	28	22	5
2	53	1	2	1	2	1	2	7	7	10	24	10	26	27	26	9
2	59	1	2	1	2	2	1	4	9	11	24	9	23	24	24	6
2	69	2	2	2	2	2	1	6	7	11	24	8	22	23	24	7
2	69	2	2	2	2	1	1	8	7	9	24	8	28	29	23	7
2	50	1	1	1	1	2	2	7	8	9	24	8	26	27	26	7
2	58	1	2	1	1	1	2	7	7	10	24	6	28	29	29	9
2	65	2	2	2	1	2	1	7	8	9	24	4	28	29	30	7
2	53	1	2	2	2	1	1	5	9	9	23	8	24	25	29	10
2	64	2	2	2	2	2	2	5	8	10	23	7	28	29	29	9
2	61	2	2	1	2	2	1	6	8	9	23	7	26	28	30	7
2	57	1	1	1	1	2	2	7	8	8	23	6	21	22	25	9
2	53	1	1	1	1	2	2	8	7	8	23	6	28	29	29	5
2	60	2	2	1	2	2	2	5	7	11	23	6	23	29	21	4
2	51	1	1	2	1	1	1	5	9	8	22	8	23	24	18	9
2	58	1	2	1	2	1	2	6	7	9	22	8	23	24	24	8
2	50	1	2	1	2	1	1	5	8	9	22	7	28	30	20	5
2	60	2	2	1	2	1	1	5	8	9	22	7	26	27	19	5
2	56	1	1	1	1	2	1	7	7	8	22	7	26	27	24	5
2	61	2	1	1	1	1	2	6	8	8	22	6	23	26	23	4
2	66	2	1	2	2	1	1	4	8	10	22	6	28	30	26	4
2	50	1	1	1	2	2	2	5	8	9	22	8	22	24	26	5
2	58	1	2	1	1	1	1	6	7	8	21	7	27	29	23	5
2	65	2	2	1	2	1	2	3	7	10	20	4	25	27	22	5
2	69	2	2	2	1	1	2	5	6	8	19	7	26	28	22	5
2	53	1	1	2	2	1	1	4	6	8	18	8	24	28	18	6
2	69	2	2	1	1	1	1	3	5	9	17	6	24	26	19	4
2	68	2	1	1	1	2	1	5	6	6	17	3	24	27	20	5
2	52	1	1	2	2	1	2	2	6	7	15	3	21	26	17	5
2	63	2	2	2	1	1	1	3	4	7	14	6	28	29	16	8
2	66	2	1	2	1	1	1	3	4	7	14	8	21	22	16	7
2	64	2	1	2	1	1	1	3	4	6	13	4	24	26	15	6
2	60	2	2	1	2	1	1	3	2	7	12	5	25	27	14	7
2	65	2	2	1	1	1	1	2	3	7	12	6	23	25	12	5
2	67	2	2	2	1	1	2	3	4	4	11	5	23	24	11	7
2	69	2	1	2	2	2	1	2	3	5	10	3	21	23	9	4
2	67	2	2	2	1	1	1	2	3	4	9	2	22	27	10	3

## Sheet: 【AVLT】
身份	年龄	年龄分段	性别	教育程度	职业	生活习惯	ASA分级	第1次学习	第2次学习	第3次学习	AVLT即刻回忆	AVLT延迟回忆	MMSE1	MMSE2	AVLT即刻回忆-术后	AVLT延迟回忆-术后
1	55	1	1	2	1	1	1	9	10	12	31	11	28	30	23	9
1	52	1	1	2	1	1	2	10	10	11	31	9	30	30	22	7
1	55	1	1	2	1	1	2	10	10	11	31	8	25	27	22	7
1	52	1	1	2	1	1	2	8	9	11	28	10	28	27	22	8
1	52	1	2	1	1	1	2	9	8	10	27	8	28	30	22	7
1	54	1	1	2	1	1	1	7	10	10	27	6	25	26	27	5
1	51	1	1	1	1	1	2	7	8	11	26	8	25	24	29	7
1	60	2	2	2	1	2	2	6	9	10	25	9	27	30	27	6
1	54	1	2	1	1	2	1	7	8	10	25	8	28	27	25	5
1	60	2	2	1	1	1	2	6	9	10	25	7	28	27	27	6
1	55	1	2	1	1	2	1	5	8	11	24	9	30	30	23	7
1	52	1	1	1	1	1	1	6	10	8	24	9	28	30	27	8
1	57	1	2	1	1	1	2	6	7	11	24	9	21	23	28	8
1	52	1	1	2	1	1	2	7	8	9	24	8	27	30	29	7
1	54	1	1	2	2	1	1	5	9	9	23	7	25	26	26	6
1	58	1	1	2	1	2	2	7	9	7	23	6	26	28	26	7
1	63	2	2	2	2	1	2	6	9	8	23	6	23	24	27	5
1	65	2	2	2	2	2	2	7	8	8	23	4	25	23	25	6
1	54	1	1	1	2	2	2	5	8	9	22	8	21	23	21	11
1	57	1	2	1	1	2	1	7	8	7	22	7	23	25	22	9
1	58	1	2	2	1	2	2	5	8	9	22	6	28	30	20	5
1	56	1	2	2	1	2	1	4	9	9	22	6	28	29	21	8
1	64	2	2	1	2	1	1	5	8	9	22	5	26	27	27	7
1	63	2	1	2	1	2	2	7	7	8	22	4	24	26	21	8
1	68	2	1	2	1	1	1	4	8	9	21	8	26	25	20	10
1	60	2	2	2	2	1	1	5	7	9	21	7	26	27	21	6
1	52	1	2	2	1	1	2	6	7	8	21	6	25	27	27	8
1	50	1	2	1	2	1	1	4	8	9	21	6	21	27	20	7
1	56	1	1	2	2	2	2	8	7	6	21	6	26	27	23	5
1	59	1	1	1	1	1	2	5	8	7	20	7	24	25	22	9
1	68	2	1	2	1	1	2	5	6	9	20	4	23	24	22	6
1	56	1	1	2	1	1	1	4	7	8	19	6	24	26	21	5
1	61	2	1	2	2	1	2	4	8	7	19	6	23	24	21	8
1	52	1	2	1	2	2	2	6	7	6	19	5	28	29	21	7
1	58	1	2	1	1	2	1	5	6	8	19	3	24	25	21	5
1	62	2	1	1	2	2	2	3	5	10	18	7	23	27	18	9
1	65	2	2	2	1	2	2	5	7	6	18	5	28	29	20	7
1	62	2	1	2	2	2	2	4	7	6	17	8	24	25	21	7
1	59	1	2	1	2	1	2	5	6	6	17	7	21	22	17	9
1	56	1	2	1	2	1	1	3	7	7	17	7	26	27	16	9
1	58	1	1	2	1	1	2	6	5	6	17	6	25	26	19	8
1	52	1	1	2	1	1	1	3	4	9	16	8	23	26	17	9
1	65	2	2	1	1	1	1	1	7	8	16	6	22	25	25	9
1	67	2	2	2	2	1	2	3	5	8	16	6	23	25	21	5
1	60	2	2	2	1	1	1	5	5	6	16	4	25	26	18	6
1	61	2	2	1	2	1	1	3	6	6	15	5	26	27	17	7
1	56	1	1	1	2	1	2	5	4	6	15	5	24	25	17	4
1	63	2	1	1	2	1	2	4	5	6	15	3	24	25	17	1
1	65	2	1	2	2	1	1	4	5	6	15	3	24	25	14	2
1	60	2	1	1	2	1	2	3	6	5	14	4	27	28	13	3
1	60	2	2	1	2	2	2	3	5	6	14	3	24	28	13	4
1	62	2	2	1	2	1	2	2	3	8	13	5	26	27	12	3
1	63	2	1	2	2	1	1	2	4	7	13	5	25	26	12	3
1	69	2	2	2	2	2	1	3	5	5	13	2	20	21	12	2
1	66	2	1	2	2	2	1	3	3	3	9	3	22	23	9	4
1	66	2	2	1	2	1	2	2	4	3	9	3	24	25	8	2
1	66	2	2	1	2	1	1	2	4	3	9	3	23	24	7	4
1	67	2	1	2	2	1	1	3	2	4	9	2	21	22	8	5
1	66	2	2	1	2	2	1	2	4	3	9	2	20	25	11	3
1	64	2	2	1	2	1	2	2	4	3	9	2	22	26	10	3
1	67	2	2	1	2	1	1	2	2	3	7	3	22	25	6	4
1	53	1	2	1	2	1	1	2	2	3	7	2	22	23	6	3
2	58	1	2	2	1	1	1	9	9	10	28	8	26	27	27	7
2	59	1	1	1	1	2	1	7	8	11	26	10	28	29	25	9
2	59	1	2	2	1	1	2	7	10	9	26	7	23	24	25	9
2	53	1	1	2	1	1	1	9	8	9	26	6	28	29	25	7
2	50	1	2	1	1	2	1	6	10	8	24	8	27	28	28	9
2	56	1	1	2	2	1	1	7	8	8	23	7	23	24	31	9
2	52	1	1	1	1	1	1	5	9	9	23	6	27	28	31	9
2	61	2	2	2	1	2	2	5	8	10	23	5	28	29	28	6
2	59	1	1	1	2	1	1	7	7	9	23	5	24	25	26	6
2	59	1	2	2	1	1	2	5	8	10	23	4	27	28	22	6
2	65	2	2	2	2	1	2	6	8	9	23	4	26	27	22	5
2	61	2	2	1	1	2	1	4	8	10	22	7	23	24	21	7
2	66	2	1	2	1	1	1	5	8	9	22	7	22	23	21	6
2	65	2	1	1	1	1	2	6	7	9	22	6	26	27	21	7
2	61	2	2	1	1	1	1	5	9	8	22	5	24	25	21	9
2	59	1	2	2	1	2	1	6	8	8	22	5	28	29	21	6
2	53	1	2	1	2	1	2	5	7	9	21	8	23	24	20	10
2	60	2	1	1	1	2	2	6	8	7	21	7	22	23	20	5
2	55	1	2	1	2	1	1	4	8	9	21	7	26	27	20	6
2	67	2	2	2	2	1	2	4	7	9	20	8	24	25	19	6
2	60	2	1	2	1	1	2	6	7	7	20	6	28	29	19	3
2	51	1	2	2	2	1	1	5	7	8	20	6	25	26	19	4
2	61	2	2	1	2	1	2	4	7	8	19	8	24	25	17	6
2	65	2	1	2	2	2	1	5	6	8	19	5	25	26	17	3
2	57	1	1	2	1	1	2	5	5	8	18	6	26	27	18	5
2	60	2	2	2	1	1	2	5	7	6	18	6	21	22	16	4
2	59	1	1	1	2	1	2	4	7	7	18	6	25	26	19	4
2	61	2	1	1	1	1	2	5	6	7	18	4	23	24	16	2
2	58	1	1	2	2	1	2	4	6	7	17	8	24	23	18	6
2	61	2	2	2	1	1	1	5	5	7	17	6	22	23	15	8
2	55	1	2	1	1	1	1	5	6	6	17	5	22	23	15	7
2	61	2	2	2	1	2	1	4	6	7	17	5	23	24	15	4
2	66	2	2	2	2	1	1	3	5	9	17	3	23	22	12	3
2	51	1	2	2	1	1	2	3	5	8	16	6	22	23	14	7
2	56	1	1	1	1	1	1	4	7	5	16	5	22	23	13	7
2	55	1	1	1	1	1	1	3	5	8	16	3	25	30	14	2
2	60	2	2	2	1	1	2	3	5	6	14	4	22	29	12	6
2	69	2	1	2	2	2	1	3	4	7	14	3	23	22	17	4
2	62	2	2	2	1	2	2	4	4	5	13	4	23	22	15	5
2	68	2	2	2	2	1	1	2	5	6	13	3	22	27	14	5
2	66	2	1	1	2	1	1	2	3	4	9	3	22	29	9	2
2	60	2	2	1	2	1	2	2	2	4	8	3	23	28	10	2
2	66	2	2	1	2	1	2	2	2	4	8	1	22	23	8	4
2	64	2	2	1	2	2	1	2	2	3	7	1	22	28	9	4
2	68	2	2	1	2	2	2	2	2	3	7	1	20	22	6	3

## Sheet: SKT score analysis
Zhoushan Women and Children's Hospital
Immediate recall			High score group		Low score group			Delay recall			High score group		Low score group
32			32		22			11			11		6
32			32		21			10			10		6
31			31		21			10			10		6
30			30		21			10			10		6
28			28		21			9			9		6
28			28		21			9			9		6
28			28		21			9			9		6
28			28		20			9			9		6
27			27		19			9			9		6
27			27		18			9			9		5
27			27		17			8			8		5
27			27		17			8			8		5
26			26		15			8			8		5
26			26		15			8			8		5
26			26		14			8			8		5
26			26		14			8			8		5
26			26		14			8			8		5
26			26		13			8			8		5
26			26		13			8			8		5
26			26		13			8			8		4
26			26		12			8			8		4
25			25		12			8			8		4
25			25		12			8			8		4
25			25		12			8			8		4
25			25		11			8			8		4
25			25		11			8			8		3
25			25		11			8			8		3
25			25		10			8			8		3
25			25		10			8			8		3
25			25		9			8			8		2
25			25		9			8			8		2
25			25		9			8			8		1
25		Mean value	26.6875		14.9375			8		Mean value	8.46875		4.53125
25								8
25								8
25								8
25								8
25								8
25		High score rate	12/121					8		High score rate	10/121
24		Low score rate	4/121					7		Low score rate	7/121
24								7
24								7
24								7
24								7
24								7
24								7
24								7
24								7
24								7
24								7
24								7
24								7
24								7
24								7
24								7
24								7
24								7
24								7
24								7
24								7
23								7
23								7
23								7
23								7
23								7
23								7
23								7
23								7
23								7
23								7
23								7
23								7
22								7
22								7
22								7
22								7
22								6
22								6
22								6
22								6
22								6
22								6
22								6
22								6
22								6
22								6
22								6
22								6
22								6
22								6
21								6
21								6
21								6
21								6
21								6
21								6
20								6
19								6
18								5
17								5
17								5
15								5
15								5
14								5
14								5
14								5
13								5
13								5
13								4
12								4
12								4
12								4
12								4
11								4
11								3
11								3
10								3
10								3
9								2
9								2
9								1
21.9917	Mean value							6.68595	Mean value

## Sheet:  AVLT score analysis 
Zhoushan Women and Children's Hospital
Immediate recall			High score group		Low score group			Delay recall			High score group		Low score group
31			31		16			11			11		4
31			31		16			10			10		4
31			31		15			10			10		4
28			28		15			9			9		4
28			28		15			9			9		4
27			27		15			9			9		4
27			27		14			9			9		3
26			26		14			9			9		3
26			26		14			8			8		3
26			26		14			8			8		3
26			26		13			8			8		3
25			25		13			8			8		3
25			25		13			8			8		3
25			25		13			8			8		3
24			24		13			8			8		3
24			24		9			8			8		3
24			24		9			8			8		3
24			24		9			8			8		3
24			24		9			8			8		3
23			23		9			8			8		3
23			23		9			8			8		2
23			23		9			8			8		2
23			23		8			8			8		2
23			23		8			7			7		2
23			23		7			7			7		2
23			23		7			7			7		1
23			23		7			7			7		1
23			23		7			7			7		1
23		Mean value	25.3214		11.4286			7		Mean value	8.25		2.82143
22								7
22								7
22								7
22								7
22								7
22		High score rate	8/107					7		High score rate	8/107
22		Low score rate	13/107					7		Low score rate	21/107
22								7
22								6
22								6
22								6
21								6
21								6
21								6
21								6
21								6
21								6
21								6
21								6
20								6
20								6
20								6
20								6
20								6
19								6
19								6
19								6
19								6
19								6
19								6
18								6
18								5
18								5
18								5
18								5
18								5
17								5
17								5
17								5
17								5
17								5
17								5
17								5
17								5
17								5
16								5
16								4
16								4
16								4
16								4
16								4
16								4
15								4
15								4
15								4
15								4
14								3
14								3
14								3
14								3
13								3
13								3
13								3
13								3
13								3
9								3
9								3
9								3
9								3
9								3
9								2
9								2
8								2
8								2
7								2
7								1
7								1
7								1
18.8505	Mean value							5.62617	Mean value
